# Supplementary material for: Effect of Flavoring with Rosemary, Lemon and Orange on the Quality, Composition and Biological Properties of Olive Oil: Comparative Study of Extraction Processes
Source: Foods. 2023 Mar 18;12(6):1301. doi: 10.3390/foods12061301 (PMC10048770; doi:10.3390/foods12061301)
Supplement: Supplementary file 1 [file foods-12-01301-s001.zip]

Archive with 1 entries (1 files):
- foods-2182446-SI.pdf
